# Supplementary material for: Comparative analysis of differential network modularity in tissue specific normal and cancer protein interaction networks
Source: J Clin Bioinforma. 2013 Oct 6;3:19. doi: 10.1186/2043-9113-3-19 (PMC3852839; doi:10.1186/2043-9113-3-19)
Supplement: Additional file 4 — List of proteins of molecular complexes in normal and cancer protein interaction networks. [file 2043-9113-3-19-S4.xlsx]

## Sheet: Sheet1
BONE Normal	BONE Cancer	BREAST Normal	BREAST Cancer	COLON Normal	COLON Cancer	KIDNEY Normal	KIDNEY Cancer	Liver Normal	Liver Cancer
VAV1	CRKL	PTPN12	PTK2	STAT5A	STAT5A	CBLB	JAK1	SOCS3	GRB10
ABL1	ERK1	CBLB	LCK	ABL1	PIK3R2	STAT3	BCAR1	PIK3R2	PTK6
STAT3	PTK2	STAT1	CRKL	PTK6	EGFR	KPNA2	APS	CSK	CRKL
GRB2	LYN	MET	KIT	STAT3	CBL	EGFR	CBLB	GRB2	STAT1
EPOR	ABL1	GRB2	GRB2	STAT5B	EPOR	STAT5A	FYN	STAT3	APS
FYN	NCK2	STAT5A	NCK2	GRB10	LYN	BCAR1	MET	BTK	SRC
PTK2	STAT5B	JAK1	GRAP	CSK	FGR	GRB2	JAK2	JAK1	JAK1
STAT5B	CBLB	STAT3	SOCS3	PTK2	LCK	TP53	DOK1	FYN	ERBB2
STAT2	EPOR	STAT5B	ABL1	CBLB	MET	ABL1	GRB2	JAK2	GRB2
CSK	ERBB2	CAV1	LYN	BTK	ERBB2	EPOR	KIT	CRK	EPOR
PSMD1	JAK1	LYN	CSK	GRB2	CRKL	JAK1	CSK	PTK2	CBLB
PSMC1	FYN	ERK2	PIK3R2	STAT1	TEC	CRKL	NCK2	CBLB	LYN
PSMC3	CSK	KIT	EGFR	CRKL	PTK2	GRB10	LYN	EGFR	TEC
PSMD13	STAT3	PTK2	BCAR1	STAT2	KIT	MET	CRKL	CRKL	HCK
PSMD3	MET	GRB7	MST1R	PSMC2	CBLB	HDAC1	STAT1	STAT1	FGR
KPNA2	CBL	JAK2	FYN	PSMD4	CSK	RAN	STAT3	PSMC2	ABL1
SNCA	GRB10	CBL	JAK1	PSMD1	GRB2	PSMD12	PIK3R2	PSMC1	JAK2
JUN	PIK3R2	EGFR	GRB10	PSMC3	FYN	PSMD4	GRB10	PSMC3	STAT3
FOS	GRB2	CRKL	APS	PSMD3	STAT5B	GAB1	ERBB2	PSMD7	STAT2
HDAC1	SRC	STAT2	STAT1	PSMD13	PTK6	PSMC1	PTK2	PSMD13	CSK
CASP3	STAT1	ABL1	PTK6	PSMD7	SRC	SMAD3	ABL1	PSMD12	STAT5A
SMAD3	PSMD13	PSMD4	TEC	IKBA	CRK	HDAC2	FGR	PSMD1	EGFR
GIT1	PSMC3	RELA	STAT5A	FOS	ABL1	PSMD1	STAT5B	MCM7	MET
KPNB1	PSMC2	PSMD12	CBL	SP1	STAT3	CREBBP	SRC	CCNA2	LCK
RAN	PSMD1	PSMD3	ERBB2	CREBBP	JAK1	PSMC3	EPOR	CCNB1	FYN
RPL4	PSMD3	PSMD1	CBLB	ERK1	JAK2	SMAD4	SPEN	CDK2	BTK
RPL8	PSMD7	PSMC2	BTK	JUNB	STAT1	RELA	ATF1	ERK2	SOCS3
ITGB4BP	PSMD4	PSMC3	MET	HSP90A	NCK2	PSMD13	RAN	KPNA2	CBL
IKBA	CDKN1A	PSMD7	STAT3	RAN	SMAD4	PSMD7	RELA	DAB2	KIT
BRCA1	CCNH	PIK3CD	PSMD12	HDAC1	DAXX	PSMD3	APC	SMAD2	GAP
JUNB	CDK2	FOS	NFKB2	SMAD4	RIPK1	FOS	SMAD4	TCF3	VAV1
RELA	FZR1	PAX5	MYB	PRKCA	PRKCZ	SMAD2	PSMD7	TP53	STAT5B
TGFB1	CDK7	PCAF	CDC2	TP53	NCOA3	TRADD	KPNA2	CREBBP	PIK3R2
CCND1	HD	DAXX	PSMD7	RAF1	PTEN	CASP8	HDAC1	ID1	BCAR1
DAB2	KPNA2	DAB2	FOS	RELA	PSMD12	FADD	PSMD4	HES1	NCK2
TGFBR1	TP53	PIAS1	CASP8	BRCA1	KPNA2	FLIP	PSMD3	ATF1	PTK2
CTNNB1	HDAC1	SMAD2	MYC	HDAC2	FADD	CASP2	PSMC3	MYC	TP53
JUP	RAN	BRCA1	ATF1	KPNA2	ID3	RAF1	PSMC1	ELK1	TCF3
PRKACA	HDAC2	SMAD1	PSMD1	HGS	MYC	STAT1	PSMD1	FOS	JUN
GLI2	SP1	ETS1	NCOA3	TRADD	APC	GRB14	PSMD12	ID3	PSMC1
RAB23	ID3	SPEN	KPNA2	FADD	NRAS	GRB7	PSMC2	ID4	PSMD1
CK2B	SMAD3	JUNB	CASP2	RIPK1	RAN	PTPN12	TCF3	CDC2	ESR1
SMOH	JUNB	CDK4	APC	TGFBR1	CTNNB1	ETS1	PSMD13	IKKB	JUNB
CSNK1D	DAXX	SMAD4	HSPA8	TAB2	FLIP	DVL2	DAXX	MCM5	SMAD4
GAS1	CDC25C	HDAC1	ID2	ANAPC2	PSMD13	CSNK1A1	TP53	RELA	PSMD4
CSNK1A1	CDK4	KPNA2	PSMC2	TRAF2	CASP8	DVL3	HDAC2	CTBP1	PSMC2
ZFHX1B	HSPA8	SP1	RAN	AKT1	RALBP1	CSNK1D	TRADD	HDAC2	PAX5
JUND	NCOA3	ERK1	PSMC1	KPNB1	PSMD1	ID4	FOS	SP1	PSMD12
AKT1	SPEN	SMAD3	PSMD13	NIK	TP53	TCF12	RIPK1	JUND	PSMD7
CDC23	FLNA	RAN	SMAD4	CIAP2	TCF3	TCF4	CTBP1	JUNB	PSMD3
FOXO1A	MYC	TP53	PSMD4	CDC23	NFKB2	ID2	JUP	APC	PSMC3
CCNB1	CCNB1	HDAC2	TP53	ITGB4	PSMC1	MITF	PPP2CA	AKT1	IKBA
HGS	ARA55	PRKCZ	DAXX	CRM1	PSMD7	MYC	JUNB	NOTCH2	FADD
ARRB2	MITF	CCND1	PSMC3	TNFR1	PSMC2	CTNNB1	FLIP	NRAS	NFKB2
TNIP1	MCM7	KRT18	FADD	CCNB2	CASP9	MCM7	ETS1	PSEN1	FLIP
DAP	PIK3CD	VDR	SPEN	CTNNB1	HSPA8	PSEN1	IKBKG	MAPK14	WASL
ID2	HSP90A	CDC23	ESR1	CLTC	IKBKG	RAC1	SMAD2	CDK7	DAB2
ID3	RAC1	TGFBR1	TCF3	WASL	TNK2	YES	FADD	ID2	CASP9
DVL1	RELA	PARD3	HES6	CDKN1A	TGFBR2	CDK2	MYC	CCNH	CASP2
FZD4	TGFB1	PRKAR2A	PSMD3	FLIP	PSEN1	NOTCH2	HD	CDC23	DAXX
WNT5A	ID2	CREB	HDAC1	CCNB1	IKBA	PRKCA	CASP9	CDC42	CASP8
	HES1	PRKACA	RELA	MCM5	MYB	MAPK14	PRKCZ	CDKN1A	HSPA8
	ID1	NIK	TRADD	CASP2	SMAD1	CLTC	ELK1	CUL1	CASP3
	CCNA2	RIPK1	CASP9	DAAM1	CDC42	PAPOLA	CD44	SKP1	TRADD
	TCF12	CASP2	CDK4	VANGL2	JAG2	KPNA6	CREBBP	CSNK1D	RIPK1
	AKT1	KPNB1	PLD2	NKD1	AKT1	HGS	ID3	DCP1A	RBL1
	ID4	CRM1	SP1	DVL3	CIAP2	KPNB1	HSPA8	IKBKAP	CDC25A
	CSNK1A1	APC	CTNNB1	SMARCB1	SMAD3	DYRK1A	HES1	FBL	TGFBR2
	DVL3	SIN3A	FOXO3A	TIP60	CD44	CASP3	ID2	G3BP2	CDK4
	DVL2	CTNNB1	CCNH	CDK7	TP73	PEN2	MAML2	EIF4E	CCNB2
	CSNK1D	KPNA6	TGFB1	ID2	BRCA1	TRAF6	MAML1	ITGB4BP	BRCA1
	DYRK1A	CK2A1	TGFBR2	SMARCA4	DVL1	FLNA	NOTCH3	RPL4	ELK1
	FOXO1A	NOTCH2	CDK6	NCOR1	NKD1	NOTCH4	SNW1	CDC16	SMAD1
	PCAF	APH1A	CCNB2	MYC	CSNK1D	CIAP1	RBPSUH	RBX1	ETS1
	TGFBR2	NKIRAS1	FOXO1A	SMARCC2	DVL2	APH1A	PIK3CB	BTRC2	PCAF
	STUB1	BCL3	AR	SMAD1	DVL3	NIK	CCNA2	CTNNB1	CDK6
	HGS	REL	RBL1	ETS1	STK11	PLD2	CDK7	FBXW7	CEBPA
	ANAPC5	APH2	SMAD3	VDR	ARRB2	TRAF1	NRAS	CLTC	FOXO1A
	SMAD1	NKIRAS2	SMAD2	NRAS	HGS	APH2	AKT1	KRT18	JUND
	RHOA	RAF1	JAG1	KRT8	VANGL2	CDK6	CDC25A	SIN3A	SPEN
	PIAS1	GAB1	JAG2	KRT18	SMURF2	CCND1	TRAF1	YY1	SP1
	CCNB2	CDKN1A	NOTCH2	ERBB2	AXIN1	MCM5	JNKK2	LAMR1	JAG2
	FADD	CDC25A	PSEN2	CRK	CCNB2	CDK4	CDC23	RPL8	DLL1
	KRT18	NRAS	FLNA	GAB1	FLNA	NRAS	PAK1	SMARCA4	NOTCH2
	RIPK1	AKT1	ZFHX1B	SMAD2	JUND	REL	MCM5	SMARCC2	JAG1
	RPL4	RPL8	TCF12	MYB	SMAD7	PIK3CB	RHOA	SMARCC1	PSEN2
	ITGB4BP	ITGB4BP	RHOA	CTBP1	ETS1	RBL2	TGFBRAP1	RBBP7	CDC2
	EPS15	JAG1	SMAD1	RPL8	CCNB1	DAB2	CDC16	HAT1	ID2
	RPL8	PSEN2	CDKN1A	ITGB4BP	CDC25C	CD44	SMURF1	RNF4	AKT1
	BTRC2	ID2	JUND	IQGAP2	ARA55	TGFB1	CDK4	UBE2E1	ANAPC2
	FBXW7	MYC	ETS1	RGS16	HES1	HES1	TGFBR2	KRT7	ANAPC4
	RBX1	LAMR1	AXIN1	ATF3	SMURF1	ID3	ITRAF	KRT17	PSEN1
	NOTCH2	RPL4	PCAF	FOSB	ELK1	COPS5	MCM7	POLR2L	CCNB1
	SCF	MCM7	CDC16	PLD1	RHOA	COPS3	GIT1	POLR2H	MYOD1
	MAML1	CCNB1	TCF8	PLD2	TCF12	CDC16	FLNA		HES6
	SNW1	CUL1	CCND1	MAML1	TGFBR1	CDC23	TRAF5		CCNA2
	CTNNB1	SKP1	HES1	SNW1	CCNH	CCNH	CCNB1		CCNE1
	ETS1	SNX1	ANAPC5	RPL4	MCM7	CDK7	TAB1		CDC16
	FOS	SNX6	FZR1	LAMR1	CDK4	CUL1	TAB2		ANAPC5
	CTBP1	TNIP1	SMAD7	TNIP1	MST1R	SKP1	HIPK2		MYC
	ANAPC2	DAP	CCNB1	DAP	PTPN12	SNX1	MEK3		TGFBR1
	CDC16	KRT7	CDC25C	FLNA	SOS1	SNX6	MEKK3		SMAD2
	ANAPC4	KRT17	CDK7	NOTCH2	DOK1	TNIP1	CCNB2		ACVRL1
	PEN2	SUMO2	ELK1	SKP1	SHC1	DAP	RBL2		JNK1
	NOTCH3	SUMO1	STUB1	CUL1	ERK1	SUMO1	FZR1		TGFB1
	APH2		KRT18		BCAR1	SUMO2	CCNE1		HD
	APH1A		CDC23		GRB7		CHK		ZFHX1B
	PTPN12		NRAS		RAF1		CSNK1D		CDKN1A
	WASL		CDC25A		PLCG1		CSNK1A1		CDC25C
	KPNA6		PARD3		BTRC2		DVL2		CCND1
	KPNB1		PIK3CB		FBXW7		BRCA1		CDC23
	SMARCA4		BAF53A		CUL1		CTNNB1		FZR1
	SMARCC2		SMARCB1		RBX1		RELB		CCNH
	BAF53A		SMARCC2		SMARCA4		IKBA		CDK7
	NCOR1		SMARCA4		SMARCB1		SMAD3		SMAD3
	SMARCC1		TRAF5		SMARCC2		KPNB1		ERK2
	SMARCB1		TRAF1		BAE53A		TRAF2		KPNA2
	SUMO1		PKN2		KPNA6		KPNA6		HDAC1
	SUMO2		AKT1		SIN3A		STK11		HDAC2
			PSEN1		KPNB1		HGS		CDK2
			TGFBR1		PAPOLA		SVIL		MCM7
			ANAPC2		YY1		LAMR1		MCM5
			HIPK2		TRAF2		RPL4		LAMR1
			CDK2		SODD		ITGB4BP		RPL4
			ANAPC4		NIK		FBL		RPL8
			KPNA6		RANK		EIF4E		ID3
			SIN3A		TRAF1		G3BP2		HES1
			YY1		FHL2		ERK1		ID1
			SALL1		ADAM10		WASL		MITF
			KPNB1		CEBPA		PTPN12		NCOA3
			JUP		DYRK1A		SHC1		MEKK3
			DYRK1A		CCND1		MITF		PKN1
			HGS		CDKN1A		NCOA3		MEK3
			CSNK1E		FZR1		ZFHX1B		TAB2
			EIF4E		CCNE1		JUND		TAB3
			POLR1A		CDK7		APH2		TAB1
			G3BP2		CCNA2		APH1A		KPNB1
			FBL		APH1A		NOTCH2		SALL1
			MEF2A		TRAF6		FBXW7		SIN3A
			NOTCH3		APH2		BTRC2		KPNA6
			MAML1		NUMBL		SCF		PTPN12
			MAML2		PLD1		PLCG1		SOS1
			MEF2C		NOTCH3		CASP3		GRB7
			PTPN12		SNW1		PRKCG		AXIN1
			GRB7		MAML1		PRKCA		HGS
			WASL		CIR		TCF4		SMURF2
			AXAM2		NOTCH1		TCF12		BAD
			SUMO2		ANAPC2		CASP8		NRAS
			SUMO1		RELA		PSEN1		PRKCZ
			CASP3		ANAPC4		CDK6		PRKACA
			PLCG1		HSP90A		TGFB1		CREB
			ID1		IQGAP2		CEBPA		PRKAR2A
			ID4		ANAPC5		CCND1		DVL2
			TGFBR3		TAB3		PSEN2		DVL3
			TGFBRAP1		TAB2		JAG1		NKD1
			MCM5		MEK3		COPS3		G3BP2
			MCM7		PKN1		COPS5		FBL
			TAB2		ID4		SUMO2		EIF4E
			TAB1		ID1		SUMO1		CTNNB1
			ARRB2		CSNK1E		SKP2		JUP
			DVL3		EPS15		CUL1		FHL2
			NKIRAS2		KRT8		P70S6K		AR
			NKIRAS1		KRT18		SNX6		KRT8
			CDC34		LAMR1		SNX1		KRT18
			BCL3		RPL4		TNIP1		SCF
			SCF		REL		DAP		FBXW7
			BTRC2		RBL2		KRT17		APH1A
			FBXW7		NCOR1		KRT7		BTRC2
			APH1A		TNF		GLI1		CUL1
			ANAPC10		TIP60		HHIP		RBX1
			ANAPC1		TRUSS		GAS1		SMARCC2
			RBX1		SNX6		STK36		BAF53A
			CUL1		SNX1				SMARCA4
			LAMR1		TNIP1				NCOR1
			RPL8		DAP				SMARCB1
			TNIP1		KRT17				SMARCC1
			DAP		KRT7				SUMO2
			KRT17		EIF4E				SUMO1
			KRT7		G3BP2				TNIP1
					POLR1A				DAP
					FBL
